# Supplementary material for: Burden and Inattentive Responding in a 12-Month Intensive Longitudinal Study: Interview Study Among Young Adults
Source: JMIR Form Res. 2024 Aug 2;8:e52165. doi: 10.2196/52165 (PMC11329843; doi:10.2196/52165)
Supplement: Multimedia Appendix 1 [file formative_v8i1e52165_app1.zip]

Archive with 64 entries (63 files):
- Transcripts/
- __MACOSX/._Transcripts
- Transcripts/unraveledlitterpowerably_audio_8.9.22.m4a.docx
- __MACOSX/Transcripts/._unraveledlitterpowerably_audio_8.9.22.m4a.docx
- Transcripts/persevereriseswoop_transcript_4.29.22.docx
- __MACOSX/Transcripts/._persevereriseswoop_transcript_4.29.22.docx
- Transcripts/copybrickcreative_audio_8.29.22.m4a.docx
- __MACOSX/Transcripts/._copybrickcreative_audio_8.29.22.m4a.docx
- Transcripts/erasuresafeguardravishing_audio_4.22.22.m4a.docx
- __MACOSX/Transcripts/._erasuresafeguardravishing_audio_4.22.22.m4a.docx
- Transcripts/facelesschimpacclaim_audio_8.2.22.m4a.docx
- __MACOSX/Transcripts/._facelesschimpacclaim_audio_8.2.22.m4a.docx
- Transcripts/moisturedecodelyricist_audio_5.3.22.m4a.docx
- __MACOSX/Transcripts/._moisturedecodelyricist_audio_5.3.22.m4a.docx
- Transcripts/mysidvattedlexica_audio_8.10.22.m4a.docx
- __MACOSX/Transcripts/._mysidvattedlexica_audio_8.10.22.m4a.docx
- Transcripts/thusflattenengraver_audio_6.7.22.m4a.docx
- __MACOSX/Transcripts/._thusflattenengraver_audio_6.7.22.m4a.docx
- Transcripts/afflictedrevenueepilepsy_audio_6.6.22.m4a.docx
- __MACOSX/Transcripts/._afflictedrevenueepilepsy_audio_6.6.22.m4a.docx
- Transcripts/yearlingfiberspotty_audio_6.22.22.m4a.docx
- __MACOSX/Transcripts/._yearlingfiberspotty_audio_6.22.22.m4a.docx
- Transcripts/remoldexcludingaffair_audio_7.25.22.m4a.docx
- __MACOSX/Transcripts/._remoldexcludingaffair_audio_7.25.22.m4a.docx
- Transcripts/quizzicalpremiumfrayed_audio_8.4.22.m4a.docx
- __MACOSX/Transcripts/._quizzicalpremiumfrayed_audio_8.4.22.m4a.docx
- Transcripts/headwearskirmishantidote_audio_6.27.22.m4a.docx
- __MACOSX/Transcripts/._headwearskirmishantidote_audio_6.27.22.m4a.docx
- Transcripts/brinkaminounframed_audio_7.5.22.m4a.docx
- __MACOSX/Transcripts/._brinkaminounframed_audio_7.5.22.m4a.docx
- Transcripts/genderradiantlycharging_audio_4.25.22.m4a.docx
- __MACOSX/Transcripts/._genderradiantlycharging_audio_4.25.22.m4a.docx
- Transcripts/handcufffootloosecabful_audio_8.12.22.m4a.docx
- __MACOSX/Transcripts/._handcufffootloosecabful_audio_8.12.22.m4a.docx
- Transcripts/whoeverrelightspookily7_audio_7.16.22.m4a.docx
- __MACOSX/Transcripts/._whoeverrelightspookily7_audio_7.16.22.m4a.docx
- Transcripts/unfreezefrayingknoll _audio_5.16.22.m4a.docx
- __MACOSX/Transcripts/._unfreezefrayingknoll _audio_5.16.22.m4a.docx
- Transcripts/rippingpeprepose_audio_5.26.22.m4a.docx
- __MACOSX/Transcripts/._rippingpeprepose_audio_5.26.22.m4a.docx
- Transcripts/backfirebankedprudishly_audio_5.31.22.m4a.docx
- __MACOSX/Transcripts/._backfirebankedprudishly_audio_5.31.22.m4a.docx
- Transcripts/reliablydetaildebate_audio_6.13.22.m4a.docx
- __MACOSX/Transcripts/._reliablydetaildebate_audio_6.13.22.m4a.docx
- Transcripts/nucleusbackwatercanning_audio_6.22.22.m4a.docx
- __MACOSX/Transcripts/._nucleusbackwatercanning_audio_6.22.22.m4a.docx
- Transcripts/espionagechihuahuagraffiti_audio_7.25.22.m4a.docx
- __MACOSX/Transcripts/._espionagechihuahuagraffiti_audio_7.25.22.m4a.docx
- Transcripts/freightbrisklypopulace_audio_6.10.22.m4a.docx
- __MACOSX/Transcripts/._freightbrisklypopulace_audio_6.10.22.m4a.docx
- Transcripts/moocherchemicalsbanker_audio_7.28.22.m4a.docx
- __MACOSX/Transcripts/._moocherchemicalsbanker_audio_7.28.22.m4a.docx
- Transcripts/resalepartlyfrigidity_audio_5.31.22.m4a.docx
- __MACOSX/Transcripts/._resalepartlyfrigidity_audio_5.31.22.m4a.docx
- Transcripts/beavertomatoupscale_audio_8.3.22.m4a.docx
- __MACOSX/Transcripts/._beavertomatoupscale_audio_8.3.22.m4a.docx
- Transcripts/retrievergeckoabroad_audio_8.1.22.m4a.docx
- __MACOSX/Transcripts/._retrievergeckoabroad_audio_8.1.22.m4a.docx
- Transcripts/caucuscattlemockup_audio_7.14.22.m4a.docx
- __MACOSX/Transcripts/._caucuscattlemockup_audio_7.14.22.m4a.docx
- Transcripts/housewagontrivial_audio_8.5.22.m4a.docx
- __MACOSX/Transcripts/._housewagontrivial_audio_8.5.22.m4a.docx
- Transcripts/pettytransfixedsolubly_audio_8.19.22.m4a.docx
- __MACOSX/Transcripts/._pettytransfixedsolubly_audio_8.19.22.m4a.docx
