# Supplementary material for: Burden and Inattentive Responding in a 12-Month Intensive Longitudinal Study: Interview Study Among Young Adults
Source: JMIR Form Res. 2024 Aug 2;8:e52165. doi: 10.2196/52165 (PMC11329843; doi:10.2196/52165)
Supplement: Multimedia Appendix 2 [file formative_v8i1e52165_app2.xls]

## Sheet: IR EMA Qual Demographics
Visualizer ID	What is your age?	What was your sex at birth?	What is your height?		What is your weight?	Are you Hispanic, Latino/a, or Spanish origin?	Which one best describes your origin?	Which one or more of the following would you say is your race? (choice=White)	Which one or more of the following would you say is your race? (choice=Black or African American)	Which one or more of the following would you say is your race? (choice=American Indian or Alaska Native)	Which one or more of the following would you say is your race? (choice=Asian Indian)	Which one or more of the following would you say is your race? (choice=Chinese)	Which one or more of the following would you say is your race? (choice=Filipino)	Which one or more of the following would you say is your race? (choice=Japanese)	Which one or more of the following would you say is your race? (choice=Korean)	Which one or more of the following would you say is your race? (choice=Vietnamese)	Which one or more of the following would you say is your race? (choice=Other Asian)	Which one or more of the following would you say is your race? (choice=Native Hawaiian)	Which one or more of the following would you say is your race? (choice=Guamanian or Chamorro)	Which one or more of the following would you say is your race? (choice=Samoan)	Which one or more of the following would you say is your race? (choice=Other Pacific Islander)	Are you ______________ (choice=Married)	Are you ______________ (choice=Divorced)	Are you ______________ (choice=Widowed)	Are you ______________ (choice=Seperated)	Are you ______________ (choice=Never Married)	Are you ______________ (choice=Member of an unmarried couple)	What is the highest grade or year of school you completed?	Do you own or rent your home?	Where do you currently live? If you live in more than one place throughout the year, please answer for where you are currently staying. (choice=At a home with parents or guardians)	Where do you currently live? If you live in more than one place throughout the year, please answer for where you are currently staying. (choice=In a dorm or other campus housing; In a fraternity or sorority house)	Where do you currently live? If you live in more than one place throughout the year, please answer for where you are currently staying. (choice=In an apartment, condo, or house on my own (without a spouse, children, or roommates))	Where do you currently live? If you live in more than one place throughout the year, please answer for where you are currently staying. (choice=In an apartment, condo, or house with a spouse or romantic partner)	Where do you currently live? If you live in more than one place throughout the year, please answer for where you are currently staying. (choice=In an apartment, condo, or house with friends or other roommates)	Where do you currently live? If you live in more than one place throughout the year, please answer for where you are currently staying. (choice=In an apartment, condo, or house with another relative of family friend)	Where do you currently live? If you live in more than one place throughout the year, please answer for where you are currently staying. (choice=Someplace else)	Where do you currently live? If you live in more than one place throughout the year, please answer for where you are currently staying. (choice=Dont know)	Are you currently: (choice=Employed for wages)	Are you currently: (choice=Self-employed)	Are you currently: (choice=Out of work for 1 year or more)	Are you currently: (choice=Out of work for less than 1 year)	Are you currently: (choice=Homemaker)	Are you currently: (choice=Student)	Are you currently: (choice=Retired)	Are you currently: (choice=Unable to work)	How many children less than 18 years of age live in your household?	Considering your own income and the income from any other people who help you, how would you describe your overall personal financial situation?	Think about your family when you were growing up, from birth to age 16. Would you say your family during that time was pretty well off financially, about average, or poor?	What is your marital status?
unfreezefrayingknoll	24	Female	5	6	163	No		Unchecked	Checked	Unchecked	Unchecked	Unchecked	Unchecked	Unchecked	Unchecked	Unchecked	Unchecked	Unchecked	Unchecked	Unchecked	Unchecked	Unchecked	Unchecked	Unchecked	Unchecked	Unchecked	Checked	College 4 years or more (college graduate	Rent	Unchecked	Unchecked	Checked	Unchecked	Unchecked	Unchecked	Unchecked	Unchecked	Checked	Unchecked	Unchecked	Unchecked	Unchecked	Unchecked	Unchecked	Unchecked	0	Just meet basic expenses	Poor	Never Married
erasuresafeguardravishing	28	Female	5	4	127	No		Unchecked	Checked	Unchecked	Unchecked	Unchecked	Unchecked	Unchecked	Unchecked	Unchecked	Unchecked	Unchecked	Unchecked	Unchecked	Unchecked	Unchecked	Unchecked	Unchecked	Unchecked	Checked	Unchecked	College 4 years or more (college graduate	Rent	Unchecked	Unchecked	Unchecked	Unchecked	Checked	Unchecked	Unchecked	Unchecked	Checked	Unchecked	Unchecked	Unchecked	Unchecked	Checked	Unchecked	Unchecked	0	Live comfortably	Pretty well off financially	Never Married
mountainseclusionchaffing	23	Female	5	6	107	Yes	Another Hispanic, Latino/a, or Spanish origin	Checked	Unchecked	Unchecked	Unchecked	Unchecked	Unchecked	Unchecked	Unchecked	Unchecked	Unchecked	Unchecked	Unchecked	Unchecked	Unchecked	Unchecked	Unchecked	Unchecked	Unchecked	Checked	Unchecked	College 4 years or more (college graduate	Something else	Checked	Unchecked	Unchecked	Unchecked	Unchecked	Unchecked	Unchecked	Unchecked	Checked	Unchecked	Unchecked	Unchecked	Unchecked	Checked	Unchecked	Unchecked	0	Meet needs with a little left	It varied	Never Married
genderradiantlycharging	29	Female	5	2	110	No		Checked	Unchecked	Unchecked	Unchecked	Unchecked	Unchecked	Unchecked	Unchecked	Unchecked	Unchecked	Unchecked	Unchecked	Unchecked	Unchecked	Checked	Unchecked	Unchecked	Unchecked	Unchecked	Unchecked	Grade 12 or GED (high school graduate)	Own	Unchecked	Unchecked	Unchecked	Checked	Unchecked	Unchecked	Unchecked	Unchecked	Checked	Unchecked	Unchecked	Unchecked	Unchecked	Unchecked	Unchecked	Unchecked	0	Meet needs with a little left	It varied	Married
persevereriseswoop	24	Female	5	4	200	Yes	Mexican	Checked	Unchecked	Unchecked	Unchecked	Unchecked	Unchecked	Unchecked	Unchecked	Unchecked	Unchecked	Unchecked	Unchecked	Unchecked	Unchecked	Unchecked	Unchecked	Unchecked	Unchecked	Unchecked	Checked	College 4 years or more (college graduate	Something else	Checked	Unchecked	Unchecked	Unchecked	Unchecked	Unchecked	Unchecked	Unchecked	Checked	Unchecked	Unchecked	Unchecked	Unchecked	Unchecked	Unchecked	Unchecked	0	Meet needs with a little left	Poor	Member of an unmarried couple
rippingpeprepose	21	Female	5	2	100	No		Unchecked	Checked	Unchecked	Unchecked	Unchecked	Unchecked	Checked	Unchecked	Unchecked	Unchecked	Unchecked	Unchecked	Unchecked	Unchecked	Unchecked	Unchecked	Unchecked	Unchecked	Checked	Unchecked	College 1 year to 3 years (some college or technical school)	Something else	Checked	Unchecked	Unchecked	Unchecked	Unchecked	Unchecked	Unchecked	Unchecked	Unchecked	Unchecked	Unchecked	Unchecked	Unchecked	Checked	Unchecked	Unchecked	2	Live comfortably	About average	Never Married
resalepartlyfrigidity	27	Female	5	3	130	Yes	Another Hispanic, Latino/a, or Spanish origin	Checked	Unchecked	Unchecked	Unchecked	Unchecked	Unchecked	Unchecked	Unchecked	Unchecked	Unchecked	Unchecked	Unchecked	Unchecked	Unchecked	Checked	Unchecked	Unchecked	Unchecked	Unchecked	Unchecked	College 4 years or more (college graduate	Rent	Unchecked	Unchecked	Unchecked	Checked	Unchecked	Unchecked	Unchecked	Unchecked	Unchecked	Unchecked	Unchecked	Unchecked	Checked	Unchecked	Unchecked	Unchecked	0	Meet needs with a little left	About average	Married
backfirebankedprudishly	21	Female	4	11	130	Yes	Another Hispanic, Latino/a, or Spanish origin	Checked	Unchecked	Unchecked	Unchecked	Unchecked	Unchecked	Unchecked	Unchecked	Unchecked	Unchecked	Unchecked	Unchecked	Unchecked	Unchecked	Unchecked	Unchecked	Unchecked	Unchecked	Checked	Unchecked	College 1 year to 3 years (some college or technical school)	Rent	Checked	Unchecked	Unchecked	Unchecked	Unchecked	Unchecked	Unchecked	Unchecked	Unchecked	Unchecked	Unchecked	Unchecked	Unchecked	Checked	Unchecked	Unchecked	1	Just meet basic expenses	Poor	Never Married
afflictedrevenueepilepsy	28	Male	6	0	195	No		Unchecked	Checked	Unchecked	Unchecked	Unchecked	Unchecked	Unchecked	Unchecked	Unchecked	Unchecked	Unchecked	Unchecked	Unchecked	Unchecked	Unchecked	Unchecked	Unchecked	Unchecked	Checked	Unchecked	College 4 years or more (college graduate	Rent	Unchecked	Unchecked	Checked	Unchecked	Unchecked	Unchecked	Unchecked	Unchecked	Checked	Unchecked	Unchecked	Unchecked	Unchecked	Unchecked	Unchecked	Unchecked	0	Meet needs with a little left	About average	Never Married
thusflattenengraver	26	Female	5	1	127	Yes	Another Hispanic, Latino/a, or Spanish origin	Checked	Unchecked	Unchecked	Unchecked	Unchecked	Unchecked	Unchecked	Unchecked	Unchecked	Unchecked	Unchecked	Unchecked	Unchecked	Unchecked	Unchecked	Unchecked	Unchecked	Unchecked	Checked	Unchecked	College 4 years or more (college graduate	Something else	Checked	Unchecked	Unchecked	Unchecked	Unchecked	Unchecked	Checked	Unchecked	Checked	Unchecked	Unchecked	Unchecked	Unchecked	Checked	Unchecked	Unchecked	0	Just meet basic expenses	Poor	Never Married
freightbrisklypopulace	23	Female	5	1	114	No		Unchecked	Unchecked	Unchecked	Unchecked	Checked	Unchecked	Unchecked	Unchecked	Unchecked	Checked	Unchecked	Unchecked	Unchecked	Unchecked	Unchecked	Unchecked	Unchecked	Unchecked	Checked	Unchecked	College 4 years or more (college graduate	Other Agreement	Checked	Unchecked	Unchecked	Unchecked	Unchecked	Unchecked	Unchecked	Unchecked	Checked	Unchecked	Unchecked	Unchecked	Unchecked	Checked	Unchecked	Unchecked	0	Meet needs with a little left	It varied	Member of an unmarried couple
reliablydetaildebate	28	Male	5	7	165	No		Unchecked	Unchecked	Unchecked	Unchecked	Checked	Unchecked	Unchecked	Unchecked	Checked	Unchecked	Unchecked	Unchecked	Unchecked	Unchecked	Unchecked	Unchecked	Unchecked	Unchecked	Checked	Unchecked	College 4 years or more (college graduate	Own	Unchecked	Unchecked	Checked	Unchecked	Unchecked	Unchecked	Unchecked	Unchecked	Checked	Unchecked	Unchecked	Unchecked	Unchecked	Unchecked	Unchecked	Unchecked	0	Live comfortably	About average	Never Married
yearlingfiberspotty	23	Female	5	5	114	No		Unchecked	Unchecked	Unchecked	Unchecked	Unchecked	Unchecked	Unchecked	Checked	Unchecked	Unchecked	Unchecked	Unchecked	Unchecked	Unchecked	Unchecked	Unchecked	Unchecked	Unchecked	Checked	Unchecked	College 4 years or more (college graduate	Rent	Unchecked	Unchecked	Unchecked	Unchecked	Unchecked	Checked	Unchecked	Unchecked	Unchecked	Unchecked	Unchecked	Unchecked	Unchecked	Checked	Unchecked	Unchecked	0	Meet needs with a little left	About average	Never Married
nucleusbackwatercanning	24	Male	5	10	175	No		Unchecked	Unchecked	Unchecked	Checked	Unchecked	Unchecked	Unchecked	Unchecked	Unchecked	Unchecked	Unchecked	Unchecked	Unchecked	Unchecked	Checked	Unchecked	Unchecked	Unchecked	Unchecked	Unchecked	College 4 years or more (college graduate	Own	Unchecked	Unchecked	Unchecked	Checked	Unchecked	Unchecked	Unchecked	Unchecked	Checked	Unchecked	Unchecked	Unchecked	Unchecked	Unchecked	Unchecked	Unchecked	0	Meet needs with a little left	About average	Married
brinkaminounframed	30	Female	5	5	121	No		Unchecked	Unchecked	Unchecked	Checked	Unchecked	Unchecked	Unchecked	Unchecked	Unchecked	Unchecked	Unchecked	Unchecked	Unchecked	Unchecked	Checked	Unchecked	Unchecked	Unchecked	Unchecked	Unchecked	College 4 years or more (college graduate	Rent	Unchecked	Unchecked	Unchecked	Checked	Unchecked	Unchecked	Unchecked	Unchecked	Checked	Unchecked	Unchecked	Unchecked	Unchecked	Unchecked	Unchecked	Unchecked	0	Live comfortably	About average	Married
whoeverrelightspookily	21	Male	6	2	245	No		Unchecked	Unchecked	Unchecked	Checked	Unchecked	Unchecked	Unchecked	Unchecked	Unchecked	Unchecked	Unchecked	Unchecked	Unchecked	Unchecked	Unchecked	Unchecked	Unchecked	Unchecked	Checked	Unchecked	College 1 year to 3 years (some college or technical school)	Rent	Checked	Unchecked	Unchecked	Unchecked	Unchecked	Unchecked	Unchecked	Unchecked	Checked	Unchecked	Unchecked	Unchecked	Unchecked	Unchecked	Unchecked	Unchecked	0	Meet needs with a little left	Poor	Never Married
caucuscattlemockup	25	Female	5	0	92	No		Unchecked	Unchecked	Unchecked	Unchecked	Checked	Unchecked	Unchecked	Unchecked	Unchecked	Unchecked	Unchecked	Unchecked	Unchecked	Unchecked	Unchecked	Unchecked	Unchecked	Unchecked	Checked	Unchecked	College 4 years or more (college graduate	Rent	Unchecked	Unchecked	Unchecked	Unchecked	Checked	Unchecked	Unchecked	Unchecked	Checked	Unchecked	Unchecked	Unchecked	Unchecked	Unchecked	Unchecked	Unchecked	0	Live comfortably	Pretty well off financially	Member of an unmarried couple
moocherchemicalsbanker	18	Female	5	2	106	No		Checked	Unchecked	Unchecked	Unchecked	Unchecked	Unchecked	Unchecked	Checked	Unchecked	Unchecked	Unchecked	Unchecked	Unchecked	Unchecked	Unchecked	Unchecked	Unchecked	Unchecked	Checked	Unchecked	Grade 12 or GED (high school graduate)	Something else	Unchecked	Unchecked	Unchecked	Unchecked	Unchecked	Unchecked	Checked	Unchecked	Unchecked	Unchecked	Unchecked	Unchecked	Unchecked	Checked	Unchecked	Checked	2	Meet needs with a little left	It varied	Never Married
espionagechihuahuagraffiti	26	Female	5	3	121	Yes	Another Hispanic, Latino/a, or Spanish origin	Checked	Unchecked	Unchecked	Unchecked	Unchecked	Unchecked	Unchecked	Unchecked	Unchecked	Unchecked	Unchecked	Unchecked	Unchecked	Unchecked	Unchecked	Unchecked	Unchecked	Unchecked	Checked	Checked	College 4 years or more (college graduate	Rent	Unchecked	Unchecked	Unchecked	Checked	Unchecked	Unchecked	Unchecked	Unchecked	Checked	Unchecked	Unchecked	Unchecked	Unchecked	Unchecked	Unchecked	Unchecked	0	Live comfortably	About average	Member of an unmarried couple
remoldexcludingaffair	25	Male	5	9	135	Yes	Another Hispanic, Latino/a, or Spanish origin	Unchecked	Unchecked	Unchecked	Unchecked	Unchecked	Unchecked	Unchecked	Unchecked	Unchecked	Unchecked	Unchecked	Unchecked	Unchecked	Unchecked	Unchecked	Unchecked	Unchecked	Unchecked	Checked	Unchecked	College 4 years or more (college graduate	Other Agreement	Unchecked	Unchecked	Unchecked	Unchecked	Unchecked	Checked	Unchecked	Unchecked	Checked	Unchecked	Unchecked	Unchecked	Unchecked	Unchecked	Unchecked	Unchecked	0	Live comfortably	About average	Never Married
retrievergeckoabroad	27	Male	5	7	145	No		Unchecked	Unchecked	Unchecked	Checked	Unchecked	Unchecked	Unchecked	Unchecked	Unchecked	Unchecked	Unchecked	Unchecked	Unchecked	Unchecked	Unchecked	Unchecked	Unchecked	Unchecked	Checked	Unchecked	College 4 years or more (college graduate	Rent	Unchecked	Unchecked	Unchecked	Unchecked	Checked	Unchecked	Unchecked	Unchecked	Unchecked	Unchecked	Unchecked	Unchecked	Unchecked	Checked	Unchecked	Unchecked		Meet needs with a little left	Poor	Member of an unmarried couple
quizzicalpremiumfrayed	24	Female	5	4	110	No		Unchecked	Unchecked	Unchecked	Unchecked	Unchecked	Unchecked	Unchecked	Unchecked	Checked	Unchecked	Unchecked	Unchecked	Unchecked	Unchecked	Unchecked	Unchecked	Unchecked	Unchecked	Checked	Unchecked	College 4 years or more (college graduate	Rent	Checked	Unchecked	Unchecked	Unchecked	Unchecked	Unchecked	Unchecked	Unchecked	Checked	Unchecked	Unchecked	Unchecked	Unchecked	Checked	Unchecked	Unchecked	0	Just meet basic expenses	Poor	Never Married
facelesschimpacclaim	27	Female	5	0	123	No		Unchecked	Unchecked	Unchecked	Unchecked	Unchecked	Unchecked	Checked	Unchecked	Unchecked	Unchecked	Unchecked	Unchecked	Unchecked	Unchecked	Unchecked	Unchecked	Unchecked	Unchecked	Checked	Unchecked	College 4 years or more (college graduate	Rent	Unchecked	Unchecked	Checked	Unchecked	Unchecked	Unchecked	Unchecked	Unchecked	Unchecked	Unchecked	Unchecked	Unchecked	Unchecked	Checked	Unchecked	Unchecked	0	Live comfortably	About average	Never Married
beavertomatoupscale	23	Female	5	5	123	No		Unchecked	Unchecked	Unchecked	Unchecked	Unchecked	Unchecked	Unchecked	Unchecked	Checked	Unchecked	Unchecked	Unchecked	Unchecked	Unchecked	Unchecked	Unchecked	Unchecked	Unchecked	Checked	Unchecked	College 4 years or more (college graduate	Rent	Unchecked	Unchecked	Unchecked	Unchecked	Checked	Checked	Unchecked	Unchecked	Checked	Unchecked	Unchecked	Unchecked	Unchecked	Unchecked	Unchecked	Unchecked	0	Meet needs with a little left	About average	Never Married
housewagontrivial	18	Female	5	6	105	No		Unchecked	Unchecked	Unchecked	Checked	Unchecked	Unchecked	Unchecked	Unchecked	Unchecked	Unchecked	Unchecked	Unchecked	Unchecked	Unchecked	Unchecked	Unchecked	Unchecked	Unchecked	Checked	Unchecked	Grade 12 or GED (high school graduate)	Something else	Checked	Checked	Unchecked	Unchecked	Unchecked	Unchecked	Unchecked	Unchecked	Unchecked	Unchecked	Unchecked	Unchecked	Unchecked	Checked	Unchecked	Unchecked	1	Live comfortably	Pretty well off financially	Never Married
handcufffootloosecabful	28	Female	5	0	100	No		Unchecked	Unchecked	Unchecked	Unchecked	Unchecked	Unchecked	Unchecked	Unchecked	Checked	Unchecked	Unchecked	Unchecked	Unchecked	Unchecked	Unchecked	Unchecked	Unchecked	Unchecked	Checked	Unchecked	College 4 years or more (college graduate	Rent	Unchecked	Unchecked	Unchecked	Checked	Unchecked	Unchecked	Unchecked	Unchecked	Checked	Unchecked	Unchecked	Unchecked	Unchecked	Checked	Unchecked	Unchecked	0	Just meet basic expenses	About average	Member of an unmarried couple
mysidvattedlexica	22	Female	5	3	150	No		Unchecked	Unchecked	Unchecked	Unchecked	Unchecked	Unchecked	Unchecked	Unchecked	Unchecked	Checked	Unchecked	Unchecked	Unchecked	Unchecked	Unchecked	Unchecked	Unchecked	Unchecked	Checked	Unchecked	College 1 year to 3 years (some college or technical school)	Rent	Checked	Unchecked	Unchecked	Unchecked	Unchecked	Unchecked	Unchecked	Unchecked	Unchecked	Unchecked	Unchecked	Unchecked	Unchecked	Checked	Unchecked	Unchecked	0	Just meet basic expenses	It varied	Never Married
unraveledlitterpowerably	23	Female	5	3	105	Yes	Mexican	Checked	Unchecked	Unchecked	Unchecked	Unchecked	Unchecked	Unchecked	Unchecked	Unchecked	Unchecked	Unchecked	Unchecked	Unchecked	Unchecked	Unchecked	Unchecked	Unchecked	Unchecked	Checked	Unchecked	College 1 year to 3 years (some college or technical school)	Rent	Checked	Unchecked	Unchecked	Unchecked	Unchecked	Unchecked	Unchecked	Unchecked	Unchecked	Unchecked	Unchecked	Checked	Unchecked	Unchecked	Unchecked	Unchecked	1	Meet needs with a little left	Poor	Never Married
orbsquackysyllabuses	26	Female	5	4	166	No		Unchecked	Unchecked	Unchecked	Unchecked	Unchecked	Unchecked	Unchecked	Checked	Unchecked	Unchecked	Unchecked	Unchecked	Unchecked	Unchecked	Unchecked	Unchecked	Unchecked	Unchecked	Checked	Unchecked	College 4 years or more (college graduate	Other Agreement	Checked	Unchecked	Unchecked	Unchecked	Unchecked	Unchecked	Unchecked	Unchecked	Checked	Unchecked	Unchecked	Unchecked	Unchecked	Unchecked	Unchecked	Unchecked	0	Meet needs with a little left	Poor	Never Married
pettytransfixedsolubly	23	Female	5	7	145	No		Checked	Unchecked	Unchecked	Unchecked	Unchecked	Unchecked	Unchecked	Unchecked	Unchecked	Unchecked	Unchecked	Unchecked	Unchecked	Unchecked	Unchecked	Unchecked	Unchecked	Unchecked	Checked	Unchecked	College 4 years or more (college graduate	Something else	Checked	Unchecked	Unchecked	Unchecked	Unchecked	Unchecked	Unchecked	Unchecked	Checked	Unchecked	Unchecked	Unchecked	Unchecked	Checked	Unchecked	Unchecked	0	Live comfortably	About average	Never Married
copybrickcreative	28	Female	5	9	105	No		Checked	Unchecked	Unchecked	Unchecked	Unchecked	Unchecked	Unchecked	Unchecked	Unchecked	Unchecked	Unchecked	Unchecked	Unchecked	Unchecked	Unchecked	Unchecked	Unchecked	Unchecked	Checked	Checked	College 4 years or more (college graduate	Rent	Unchecked	Unchecked	Unchecked	Checked	Unchecked	Unchecked	Unchecked	Unchecked	Checked	Unchecked	Unchecked	Unchecked	Unchecked	Checked	Unchecked	Unchecked	0	Meet needs with a little left	About average	Member of an unmarried couple
